# Supplementary material for: Developing feasible and acceptable strategies for integrating the use of patient-reported outcome measures (PROMs) in gender-affirming care: An implementation study
Source: PLoS One. 2024 Apr 16;19(4):e0301922. doi: 10.1371/journal.pone.0301922 (PMC11020962; doi:10.1371/journal.pone.0301922)
Supplement: S2 Appendix — (XLSX) [file pone.0301922.s002.xlsx]

## Sheet: Sheet1
ERIC Strategies	Cumulative Percent	Intervention Source	Evidence Strength & Quality	Relative advantage	Adaptability	Complexity	Design Quality & Packaging	Cost	Patient Needs & Resources	Peer Pressure	Structural Characteristics	Networks & Communications	Culture	Implementation Climate	Readiness for Implementation	Available Resources	Access to knowledge & information	Knowledge & Beliefs about the Intervention	Individual Identification with Organization	Key Stakeholders	Patients/ Customers	Executing	Reflecting & Evaluating
Identify and prepare champions	6.0238	0.307692	0.40625	0.448276	0.230769	0.3	0.148148	0.12	0.047619	0.375	0.272727	0.173913	0.518519	0.37037	0.192308	0.0434783	0.241379	0.4	0.357143	0.625	0.227273	0.137931	0.08
Assess for readiness and identify barriers and facilitators	5.70334	0.115385	0.125	0.241379	0.307692	0.3	0.0740741	0.16	0.333333	0.15625	0.363636	0.130435	0.407407	0.518519	0.807692	0.130435	0.0689655	0.2	0.321429	0.375	0.136364	0.310345	0.12
Conduct local consensus discussions	4.47467	0.192308	0.40625	0.241379	0.307692	0.0666667	0.259259	0.04	0.285714	0.28125	0.136364	0.217391	0.222222	0.185185	0.269231	0	0.103448	0.12	0.392857	0.416667	0.181818	0.0689655	0.08
Conduct educational meetings	4.4612	0.269231	0.46875	0.241379	0.115385	0.133333	0.222222	0.12	0.0952381	0.09375	0.0454545	0.130435	0.222222	0.148148	0.230769	0	0.793103	0.56	0.107143	0.208333	0.181818	0.0344828	0.04
Capture and share local knowledge	4.11894	0.230769	0.25	0.172414	0.346154	0.266667	0.148148	0.04	0.0952381	0.0625	0.227273	0.26087	0.222222	0.148148	0.153846	0.217391	0.310345	0.24	0.178571	0.125	0.0454545	0.137931	0.24
Promote adaptability	3.96886	0.307692	0.03125	0.241379	0.730769	0.4	0.481481	0.16	0.142857	0.0625	0.227273	0	0.222222	0.148148	0.153846	0.0434783	0.0689655	0.16	0.0714286	0.166667	0.0454545	0.103448	0
Create a learning collaborative	3.88377	0.115385	0.15625	0.0689655	0.230769	0.333333	0.0740741	0.08	0	0.15625	0.181818	0.347826	0.296296	0.185185	0.153846	0.0869565	0.448276	0.16	0.142857	0.333333	0.0454545	0.206897	0.08
Conduct local needs assessment	3.79813	0.115385	0.03125	0.344828	0.346154	0.0333333	0.148148	0.04	0.571429	0.15625	0.181818	0.0869565	0.222222	0.259259	0.307692	0	0.0344828	0.24	0.214286	0.208333	0.181818	0.0344828	0.04
Build a coalition	3.61899	0.307692	0.0625	0.137931	0.153846	0	0	0.04	0.142857	0.15625	0.272727	0.391304	0.185185	0.185185	0.346154	0.173913	0.0344828	0.16	0.357143	0.25	0.181818	0	0.08
Inform local opinion leaders	3.50978	0.269231	0.375	0.275862	0.153846	0.133333	0.185185	0.12	0	0.25	0.136364	0.217391	0.222222	0.0740741	0.153846	0	0.0689655	0.28	0.142857	0.291667	0.0454545	0.0344828	0.08
Alter incentive/allowance structures	3.38012	0.0384615	0.03125	0.275862	0	0.0666667	0	0.44	0.0952381	0.46875	0.181818	0	0.148148	0.444444	0.230769	0.173913	0	0.16	0.285714	0.166667	0	0.172414	0
Identify early adopters	3.32062	0.192308	0.21875	0.172414	0.269231	0.2	0.111111	0.08	0	0.28125	0.227273	0.173913	0.111111	0.296296	0.115385	0	0.103448	0.2	0.214286	0.125	0.0909091	0.137931	0
Facilitation	3.13731	0.115385	0	0.103448	0.269231	0.2	0.0740741	0.08	0	0.125	0.0909091	0.26087	0.296296	0.222222	0.192308	0.0434783	0.103448	0.2	0.107143	0.166667	0.0454545	0.241379	0.2
Tailor strategies	3.02987	0.153846	0.0625	0.172414	0.346154	0.266667	0.148148	0.12	0.142857	0	0.181818	0.0434783	0.296296	0.185185	0.115385	0.0869565	0	0.12	0.107143	0.166667	0.0909091	0.103448	0.12
Involve patients/consumers and family members	2.9099	0.153846	0.125	0.0344828	0.0769231	0	0.185185	0	0.714286	0.28125	0.0909091	0.0869565	0.111111	0.148148	0.0769231	0	0.0344828	0	0	0.125	0.590909	0.0344828	0.04
Obtain and use patients/consumers and family feedback	2.79144	0.269231	0.0625	0.0689655	0.0384615	0	0.296296	0.04	0.761905	0.09375	0.0454545	0	0.0740741	0.0740741	0.0769231	0	0	0.04	0.0357143	0.125	0.409091	0	0.28
Develop educational materials	2.736	0.115385	0.28125	0.137931	0.115385	0.133333	0.333333	0	0.0952381	0	0	0	0	0	0.115385	0.0434783	0.586207	0.36	0.0357143	0.0416667	0.272727	0.0689655	0
Use advisory boards and workgroups	2.60086	0.230769	0.09375	0.103448	0.0384615	0	0.185185	0	0.285714	0.0625	0.0454545	0.130435	0.222222	0.111111	0.153846	0.0434783	0	0.08	0.142857	0.25	0.318182	0.103448	0
Conduct cyclical small tests of change	2.58937	0.0769231	0.03125	0.310345	0.230769	0.366667	0.111111	0.08	0.0952381	0.0625	0.227273	0.0869565	0	0.111111	0.115385	0.130435	0.0344828	0.12	0.0357143	0.0833333	0.0909091	0.0689655	0.12
Organize clinician implementation team meetings	2.51671	0.0769231	0.03125	0.137931	0.0769231	0.2	0.037037	0	0	0.03125	0.136364	0.521739	0.037037	0.111111	0.0769231	0.0869565	0.137931	0.04	0.214286	0.0416667	0	0.241379	0.28
Conduct educational outreach visits	2.39925	0.192308	0.34375	0.103448	0.115385	0.0666667	0.148148	0.04	0.047619	0.125	0	0.0434783	0.037037	0.0740741	0.0769231	0	0.275862	0.28	0.0357143	0.125	0.0909091	0.137931	0.04
Develop a formal implementation blueprint	2.28826	0	0	0.0689655	0.0769231	0.433333	0.148148	0.08	0.047619	0	0.181818	0.130435	0.0740741	0.0740741	0.115385	0.0434783	0.137931	0.04	0.0714286	0.0833333	0.0454545	0.275862	0.16
Distribute educational materials	2.22282	0.115385	0.3125	0.103448	0.115385	0.0333333	0.185185	0	0.047619	0	0	0.0434783	0.037037	0	0.153846	0	0.551724	0.16	0.0714286	0.0416667	0.181818	0.0689655	0
Recruit, designate and train for leadership	2.18529	0.153846	0.03125	0.0344828	0	0.0666667	0	0.04	0	0.0625	0.181818	0.173913	0.333333	0.259259	0.115385	0.0434783	0.0344828	0.04	0.25	0.125	0.0909091	0.0689655	0.08
Access new funding	2.13489	0	0.03125	0.103448	0	0.0333333	0.037037	0.72	0	0.0625	0.0454545	0.0434783	0	0	0.0384615	0.782609	0	0.08	0.0357143	0.0416667	0.0454545	0.0344828	0
Involve executive boards	2.13176	0.115385	0.0625	0.0344828	0	0	0.037037	0.2	0.047619	0.28125	0.136364	0.0869565	0.185185	0.111111	0.153846	0.173913	0	0	0.107143	0.25	0	0.0689655	0.08
Visit other sites	2.08893	0.230769	0.125	0.206897	0.192308	0.0333333	0.037037	0.16	0	0.125	0.0454545	0.0434783	0.111111	0.148148	0	0.0869565	0.137931	0.12	0.0714286	0.0416667	0	0.172414	0
Audit and provide feedback	2.02404	0.0769231	0.125	0.103448	0.0384615	0.0333333	0.037037	0.08	0.047619	0.15625	0.0454545	0.173913	0.037037	0.111111	0.0384615	0	0.0344828	0.04	0.0714286	0.0416667	0	0.172414	0.56
Promote network weaving	2.00288	0.0384615	0	0.0344828	0.0384615	0	0	0	0	0.125	0.227273	0.565217	0.111111	0.0740741	0.0384615	0.0869565	0.103448	0.12	0.178571	0.125	0.136364	0	0
Purposely reexamine the implementation	1.98784	0.115385	0.0625	0.0689655	0.115385	0.166667	0.222222	0	0.047619	0.0625	0	0.0434783	0.0740741	0.037037	0.0769231	0.0434783	0	0.04	0	0.0833333	0	0.448276	0.28
Develop and implement tools for quality monitoring	1.96089	0	0.0625	0.0689655	0	0.0666667	0.296296	0	0.142857	0.0625	0.0454545	0	0.037037	0.037037	0.153846	0	0	0	0.0357143	0.0416667	0	0.310345	0.6
Conduct ongoing training	1.94567	0.0769231	0.0625	0.0344828	0	0.366667	0.037037	0	0	0	0	0.0434783	0.037037	0.111111	0.0769231	0.0869565	0.37931	0.12	0.0357143	0.0416667	0	0.275862	0.16
Provide ongoing consultation	1.93159	0.153846	0.09375	0.0344828	0.0769231	0.2	0.0740741	0	0.047619	0.0625	0.0909091	0	0.148148	0.148148	0.0769231	0	0.172414	0.04	0.107143	0.0833333	0	0.241379	0.08
Model and simulate change	1.91875	0	0.03125	0.103448	0.192308	0.266667	0.111111	0.2	0	0.125	0.136364	0.0434783	0.0740741	0.185185	0.0384615	0	0.0689655	0.04	0.0357143	0.0833333	0.0454545	0.137931	0
Use an implementation adviser	1.80501	0.0769231	0.0625	0.0689655	0.0769231	0.1	0.148148	0.04	0.047619	0.03125	0.0454545	0.0869565	0.037037	0.0740741	0.0384615	0.130435	0.137931	0	0.142857	0.0416667	0.0909091	0.206897	0.12
Facilitate relay of clinical data to providers	1.62344	0.115385	0.0625	0.103448	0.0384615	0.0333333	0.0740741	0	0.0952381	0.0625	0	0.0434783	0.037037	0.0740741	0.0384615	0	0.103448	0.12	0.0714286	0.0416667	0.0454545	0.103448	0.36
Increase demand	1.59188	0.0769231	0	0.241379	0.0384615	0.0333333	0.037037	0.12	0.0952381	0.34375	0	0	0.037037	0.0740741	0.0769231	0.0434783	0	0.2	0	0.0833333	0.0909091	0	0
Prepare patients/consumers to be active participants	1.58118	0.0384615	0	0	0	0	0	0	0.47619	0.09375	0	0	0.0740741	0.0740741	0.0384615	0	0	0	0.0357143	0.125	0.545455	0	0.08
Stage implementation scale up	1.53094	0	0.03125	0.103448	0	0.3	0.037037	0.08	0	0.03125	0.136364	0	0.111111	0.037037	0.153846	0.130435	0.0344828	0.2	0.0357143	0	0	0.0689655	0.04
Fund and contract for clinical innovation	1.5083	0	0	0.137931	0	0.0333333	0.037037	0.28	0	0.1875	0.136364	0	0	0.0740741	0.0384615	0.391304	0.0344828	0.04	0	0.0833333	0	0.0344828	0
Provide local technical assistance	1.45016	0	0.03125	0	0.0384615	0.166667	0.037037	0.04	0.047619	0.03125	0.181818	0.0869565	0	0	0	0	0.241379	0	0.0357143	0.0416667	0	0.310345	0.16
Intervene with patients/consumers to enhance uptake & adherence	1.43796	0.115385	0.03125	0.0689655	0.0769231	0.0333333	0.0740741	0.04	0.238095	0.03125	0	0	0.037037	0.037037	0.0384615	0	0	0	0	0.0416667	0.5	0.0344828	0.04
Develop and organize quality monitoring systems	1.17633	0	0.03125	0.0344828	0.0384615	0.1	0	0.04	0	0	0.0454545	0	0	0.0740741	0.0769231	0	0	0	0	0.0833333	0.0454545	0.206897	0.4
Develop academic partnerships	1.12392	0.153846	0.25	0	0	0	0.037037	0.04	0.047619	0	0.0454545	0.0869565	0	0.037037	0	0.0434783	0.103448	0.12	0.0357143	0.0833333	0	0	0.04
Obtain formal commitments	1.08402	0.0384615	0	0.0689655	0	0	0	0	0	0.03125	0.0909091	0.0869565	0.037037	0.037037	0.230769	0.130435	0	0	0.107143	0.0416667	0.0454545	0.137931	0
Change physical structure and equipment	1.04995	0	0	0.0344828	0	0.0333333	0	0.04	0	0	0.318182	0	0	0.037037	0.0384615	0.478261	0	0	0.0357143	0	0	0.0344828	0
Use mass media	1.00007	0	0.0625	0	0	0	0	0.04	0	0.125	0	0.0869565	0	0.037037	0	0	0.0344828	0.08	0	0.125	0.409091	0	0
Work with educational institutions	0.963943	0.153846	0.15625	0.0344828	0	0	0.111111	0.04	0	0.03125	0.0454545	0.0434783	0.037037	0	0.0769231	0.0434783	0.0689655	0.04	0	0.0416667	0	0	0.04
Use train the trainer strategies	0.941297	0	0.03125	0	0	0.0666667	0	0	0	0	0	0.0869565	0	0.037037	0.0769231	0.0869565	0.103448	0.04	0	0.166667	0.0909091	0.0344828	0.12
Use data experts	0.903469	0	0.0625	0.103448	0.0769231	0.0333333	0.037037	0.12	0	0.03125	0	0.0434783	0	0.037037	0.0384615	0	0	0.04	0	0	0	0	0.28
Develop resource sharing agreements	0.898833	0	0	0.0689655	0	0	0	0.32	0	0	0.0454545	0.0434783	0	0	0.0384615	0.26087	0.0344828	0	0	0.0416667	0.0454545	0	0
Mandate change	0.849131	0	0	0.0689655	0	0.0666667	0	0.08	0	0.09375	0.0454545	0.0434783	0.111111	0.148148	0.0384615	0	0	0.04	0.0714286	0.0416667	0	0	0
Shadow other experts	0.796456	0.0769231	0.03125	0.0344828	0.115385	0.0666667	0.037037	0	0	0.03125	0.0454545	0	0.0740741	0.037037	0	0	0.206897	0.04	0	0	0	0	0
Revise professional roles	0.7737	0	0	0	0.0384615	0.0333333	0	0	0	0	0.181818	0	0.037037	0.0740741	0	0.0869565	0.0344828	0	0.178571	0	0	0.0689655	0.04
Alter patient/consumer fees	0.751413	0.0384615	0	0	0	0	0	0.2	0	0.03125	0	0	0	0.037037	0	0.217391	0	0	0	0	0.227273	0	0
Centralize technical assistance	0.730939	0	0.03125	0	0	0.1	0.037037	0	0	0	0.0454545	0.26087	0.037037	0	0.0384615	0	0.0344828	0	0.0357143	0.0416667	0	0.0689655	0
Make billing easier	0.719168	0.0384615	0	0	0.0384615	0.0333333	0	0.32	0	0	0	0	0	0.037037	0	0.217391	0	0	0	0	0	0.0344828	0
Create new clinical teams	0.63979	0	0	0.0689655	0	0.0333333	0	0	0.0952381	0	0.0909091	0.130435	0.037037	0	0	0.0434783	0	0	0.0714286	0	0	0.0689655	0
Place innovation on fee for service lists/formularies	0.613396	0	0.0625	0.0344828	0	0	0	0.24	0	0.0625	0	0	0	0	0	0.173913	0	0	0	0	0	0	0.04
Make training dynamic	0.584943	0	0.0625	0	0	0.1	0.111111	0	0	0	0.0454545	0	0	0.037037	0	0	0.103448	0	0	0	0.0909091	0.0344828	0
Start a dissemination organization	0.561036	0.0384615	0	0	0	0	0.037037	0	0.047619	0.0625	0.0909091	0.130435	0.0740741	0	0	0	0	0.04	0	0	0	0	0.04
Provide clinical supervision	0.545699	0	0.03125	0	0	0.0666667	0	0	0.047619	0	0	0.0434783	0.037037	0.037037	0	0	0.172414	0	0.0357143	0	0	0.0344828	0.04
Change record system	0.497928	0	0	0	0	0	0	0	0.047619	0	0.0909091	0.0869565	0	0	0	0.0434783	0	0	0	0	0	0.0689655	0.16
Develop disincentives	0.48794	0	0	0.0344828	0	0	0	0.16	0	0.0625	0.0454545	0	0.037037	0.037037	0	0	0	0	0.0714286	0	0	0	0.04
Change service sites	0.421631	0.0384615	0.03125	0	0	0	0	0	0	0	0.136364	0	0	0	0	0.0434783	0	0	0.0357143	0	0.136364	0	0
Use other payment schemes	0.417391	0	0	0	0	0	0	0.2	0	0	0	0	0	0	0	0.217391	0	0	0	0	0	0	0
Develop an implementation glossary	0.383189	0	0	0	0	0.0333333	0.037037	0.04	0	0	0.0909091	0	0	0	0.0384615	0	0.0689655	0.04	0	0	0	0.0344828	0
Create or change credentialing and/or licensure standards	0.367147	0	0.03125	0.0344828	0.0384615	0	0	0.04	0	0.0625	0.0454545	0	0	0.037037	0	0.0434783	0	0	0	0	0	0.0344828	0
Use data warehousing techniques	0.314254	0	0.03125	0	0.0769231	0	0	0	0.047619	0	0	0	0	0	0.0384615	0	0	0	0	0	0	0	0.12
Use capitated payments	0.286957	0	0	0	0	0	0	0.16	0	0	0	0	0	0	0	0.0869565	0	0	0	0	0	0	0.04
Change accreditation or membership reqs	0.218152	0	0	0.0344828	0	0	0	0.04	0	0.0625	0.0454545	0	0	0	0	0	0	0	0.0357143	0	0	0	0
Change liability laws	0.175521	0	0	0.0344828	0	0	0	0	0	0.03125	0	0	0	0.0740741	0	0	0	0	0.0357143	0	0	0	0
Remind clinicians	0.112444	0	0	0	0	0	0	0	0	0	0	0.0434783	0	0	0	0	0.0344828	0	0	0	0	0.0344828	0
